# Supplementary material for: Pseudomonas aeruginosa exoproducts determine antibiotic efficacy against Staphylococcus aureus
Source: PLoS Biol. 2017 Nov 27;15(11):e2003981. doi: 10.1371/journal.pbio.2003981 (PMC5720819; doi:10.1371/journal.pbio.2003981)
Supplement: S1 Data — (XLSX) [file pbio.2003981.s003.xlsx]

## Sheet: Fig1
Fig 1A. HG003 CFU after Tobramycin 58ug/mL
		HG003			PAO1	PA14	BC236	BC238	BC239	BC237	BC308	BC310	BC312	BC249	BC250	BC251	BC252	BC253
	t0	240000000		t0	650000000	530000000	270000000	390000000	190000000	220000000	120000000	330000000	270000000	430000000	390000000	240000000	460000000	410000000
		250000000			700000000	430000000	310000000	310000000	200000000	220000000	180000000	270000000	200000000	340000000	380000000	280000000	340000000	340000000
		280000000			560000000	470000000	370000000	620000000	290000000	280000000	180000000	320000000	670000000	320000000	370000000	290000000	280000000	350000000
		230000000
		280000000
		230000000		t24	29000	37000	3000	4000	51000000	22000	350000	100	180000000	400	36000	31000	590000	38000
		250000000			10000	370000	11000	25000	410000000	40000	150000	100	60000000	1700	120000	90000	47000	170000
		180000000			32000	2000000	27000	11000	180000000	29000	19000	100	30000000	700	14000	23000	370000	350000
		230000000
	t24	23000		%survival	0.00446154	0.00698113	0.00111111	0.00102564	26.8421	0.01	0.291667	3.0303e-05	66.6667	9.30233e-05	0.00923077	0.0129167	0.128261	0.00926829
		100			0.00142857	0.0860465	0.00354839	0.00806452	100	0.0181818	0.0833333	3.7037e-05	30	0.0005	0.0315789	0.0321429	0.0138235	0.05
		100			0.00571429	0.425532	0.0072973	0.00177419	62.069	0.0103571	0.0105556	3.125e-05	4.47761	0.00021875	0.00378378	0.00793103	0.132143	0.1
		14000		Average	0.00386813	0.172853	0.0039856	0.00362145	62.9704	0.0128463	0.128519	3.28634e-05	33.7148	0.000270591	0.0148645	0.0176635	0.0914091	0.0530894
		90000		SD	0.00220362	0.222368	0.00311618	0.00386597	36.5873	0.00462413	0.145901	3.64539e-06	31.2605	0.000208382	0.0147291	0.0127849	0.0672191	0.0454447
		4000
		38000
		5000
		5000
	%survival	0.00958333
		4e-05
		3.57143e-05
		0.00608696
		0.0321429
		0.00173913
		0.0152
		0.00277778
		0.00217391
	Average	0.0077533
	SD	0.0104136
Fig 1B. HG003 CFU after Ciprofloxacin 2.34ug/mL
		HG003			PAO1	PA14	BC236	BC238	BC239	BC237	BC308	BC310	BC312	BC249	BC250	BC251	BC252	BC253
	t0	170000000		t0	400000000	250000000	190000000	240000000	160000000	170000000	60000000	330000000	130000000	300000000	280000000	200000000	310000000	270000000
		200000000			410000000	380000000	230000000	350000000	110000000	270000000	110000000	360000000	160000000	250000000	310000000	130000000	310000000	350000000
		150000000			340000000	230000000	150000000	240000000	140000000	220000000	160000000	260000000	300000000	280000000	220000000	220000000	250000000	220000000
		160000000
		230000000
		230000000		t24	96000000	40000000	150000	50000000	160000000	44000000	300000	2100000	240000000	180000000	38000000	40000	47000000	33000000
		190000000			120000000	106000000	170000	100000000	80000000	32000000	1500000	4500000	180000000	27000000	60000000	150000	43000000	70000000
		160000000			120000000	63000000	200000	140000000	80000000	29000000	89000000	38000	330000000	30000000	70000000	35000	80000000	28000000
		160000000
	t24	48000		%survival	24	16	0.0789474	20.8333	100	25.8824	0.5	0.636364	184.615	60	13.5714	0.02	15.1613	12.2222
		30000			29.2683	27.8947	0.073913	28.5714	72.7273	11.8519	1.36364	1.25	112.5	10.8	19.3548	0.115385	13.871	20
		25000			35.2941	27.3913	0.133333	58.3333	57.1429	13.1818	55.625	0.0146154	110	10.7143	31.8182	0.0159091	32	12.7273
		1080000		Average	29.5208	23.762	0.1	35.91	76.62	16.97	19.16	0.63	135.71	27.17	21.58	0.05	20.34	14.98
		5600000		SD	5.65129	6.72681	0.03	19.8	21.69	7.75	31.58	0.62	42.38	28.43	9.32	0.06	10.11	4.35
		6000000
		9800000
		5700000
		4900000
	%survival	0.0282353
		0.015
		0.0166667
		0.675
		2.43478
		2.6087
		5.15789
		3.5625
		3.0625
	Average	1.95125
	SD	1.85735
Fig 1C. HG003 CFU after Vancomycin 50ug/mL
		HG003			PAO1	PA14	BC236	BC238	BC239	BC237	BC308	BC310	BC312	BC249	BC250	BC251	BC252	BC253
	t0	52000000		t0	59000000	60000000	88000000	76000000	43000000	78000000	55000000	44000000	62000000	79000000	63000000	59000000	74000000	67000000
		62000000			44000000	58000000	59000000	64000000	47000000	47000000	44000000	75000000	65000000	57000000	60000000	31000000	71000000	78000000
		55000000			53000000	48000000	72000000	93000000	65000000	65000000	40000000	73000000	65000000	61000000	76000000	43000000	70000000	73000000
		52000000
		62000000
		55000000		t24	10000	160000	1700000	230000	26000000	17000000	2500000	200000	8800000	150000	64000	330000	150000	5500000
		74000000			14000	150000	1400000	21000	37000000	7000000	2000000	230000	6300000	28000	30000	430000	48000	15000000
		66000000			14000	5200	1400000	24000	39000000	9000000	2100000	150000	6000000	230000	170000	170000	60000	3300000
		56000000
	t24	24000000		%survival	0.0169492	0.266667	1.93182	0.302632	60.4651	21.7949	4.54545	0.454545	14.1935	0.189873	0.101587	0.559322	0.202703	8.20896
		23000000			0.0318182	0.258621	2.37288	0.0328125	78.7234	14.8936	4.54545	0.306667	9.69231	0.0491228	0.05	1.3871	0.0676056	19.2308
		23000000			0.0264151	0.0108333	1.94444	0.0258065	60	13.8462	5.25	0.205479	9.23077	0.377049	0.223684	0.395349	0.0857143	4.52055
		2700000		Average	0.0250608	0.178707	2.08305	0.120417	66.3962	16.8449	4.7803	0.322231	11.0389	0.205348	0.125091	0.780589	0.118674	10.6534
		22000000		SD	0.00752646	0.145438	0.251082	0.157841	10.6782	4.31869	0.40677	0.12526	2.74176	0.16451	0.0891956	0.531611	0.0733319	7.65371
		3100000
		5600000
		3800000
		2600000
	%survival	46.1538
		37.0968
		41.8182
		5.19231
		35.4839
		5.63636
		7.56757
		5.75758
		4.64286
	Average	21.0388
	SD	18.3754

## Sheet: Fig2
Fig 2A HG003 CFU after Tobramycin 58ug/mL
		HG003			PA14			PA14 ΔpqsLphzShcnC			PA14 ΔrhlA			RL30
	t0	320000000	330000000	170000000	530000000	430000000	470000000	500000000	510000000	540000000	480000000	620000000	510000000	220000000	260000000	210000000
	t19	100000	1200000	180000	3000000	88000	5000000	100	100	600	920000000	810000000	970000000	100	100	100
	t24	140000	320000	150000	37000	370000	2000000	100	100	100	950000000	940000000	890000000	100	100	100
Fig 2C Drop Collapse Assay
		PAO1	PA14 ΔrhlA	PA14	BC236	BC237	BC238	BC239	BC308	BC310	BC312	BC317	BC249	BC250	BC251	BC252	BC253
		4	0.1	8	0.1	1	2	0.1	0.1	2	8	16	8	1	0.1	4	0.1
		4	0.1	8	0.1	2	2	0.1	0.1	2	2	4	8	2	0.1	2	0.1
		4	0.1	4	0.1	1	4	0.1	0.1	8	4	4	8	2	0.1	4	0.1
		1	0.1	8
		2	0.1	4
		1	0.1	8

## Sheet: Fig3
Fig 3A pflB Reporter Assay
	PAO1		PA14		ΔpqsLphzShcnC		BC236	BC238	BC239	BC237	BC308	BC310	BC312	BC249	BC250	BC251	BC252	BC253	BC312		BC249		BC250		BC251		BC252		BC253
	57137.9	48192.3	27472.5	10470.6	1864.31	2247.21	8231.14	37979.9	55383.1	243.569	2310.92	3447.88	29512.3	34769.3	46678.9	2152.91	32450.9	40842.8	34170.3	14998.4	35436.4	915.707	53065.6	9194.86	1879.48	252.317	35488.7	8519.28	41236	3089.3
	62475.4	35456.9	22297.6	26546.8	1495.12	3196.6	9422.55	31177.7	50904.1	39637.6	1367.83	3200.81	50945.1	36480.4	48913.8	1655.65	45110.5	38362.1
	48489.8	40466.7	26280	12052.8	1660	5861.55	10138.2	42786.4	47864	46390	1477.09	2283.88	22053.5	35059.5	63604.2	1829.87	28904.8	44503.1
Fig 3B BacTiter-Glo ATP Measurement
	HG003	PAO1	PA14
	8.90019e-06	2.60296e-06	4.4787e-06
	9.82949e-06	3.16336e-06	4.19355e-06
	7.89891e-06	2.8322e-06	4.09921e-06
Fig 3C HG003 CFU after Ciprofloxacin 2.34ug/mL
		PA14			ΔpqsL			ΔphzS			ΔhcnC			ΔpqsLphzShcnC
	t0	4.9e+08	4.09999e+08	3.89999e+08	5.2e+08	3.6e+08	3.7e+08	5.1e+08	3.89999e+08	3.5e+08	5.2e+08	3.7e+08	4.8e+08	4.7e+08	6.49999e+08	6.4e+08
	t19	9.00001e+07	3.5e+07	3.5e+07	8e+06	900001	709999	7.3e+07	6.8e+07	5.4e+07	8.5e+07	3.79999e+07	2.7e+07	74000	150000	180000
	t24	1.1e+08	4.50001e+07	4.2e+07	7.20001e+06	760001	240000	7.80001e+07	1.3e+08	8.5e+07	1.6e+08	8.69999e+07	2.6e+07	18000	45000.1	64000
Fig 3D HG003 CFU after Ciprofloxacin 2.34ug/mL
		control			11.5μM HQNO			100μM PYO			150μM NaCN
	t0	299999824	2.9e+08	2.2e+08	200000002	3.89999e+08	320000016	2.7e+08	400000008	3.89999e+08	2.4e+08	3.1e+08	3.4e+08
	t20	859999	1.5e+06	1.6e+06	2.3e+08	2.6e+08	430000539	2.1e+08	9.00001e+07	2.2e+08	4.1e+07	4.30001e+07	5.1e+07
	t25	220000	660000	480000	2.1e+08	5.1e+08	4.6e+08	1.5e+08	1.5e+08	1.8e+08	1.4e+06	4.1e+07	3.79999e+07

## Sheet: Fig4
Fig 4A. HG003 CFU after Vancomycin 50ug/mL
		HG003			PAO1			PAO1 lasA:tn			PAO1 HI
	t0	7.09999e+07	8.2e+07	8.3e+07	6.2e+07	6.30001e+07	88000000	5.2e+07	5e+07	4.6e+07	5e+07	6.7e+07	6.4e+07
	t19	1.4e+07	1.5e+07	6.6e+06	20000	57000	23000	2.6e+07	1.9e+07	2.8e+07	4.2e+07	3.6e+07	4.1e+07
	t24	6e+06	5.8e+06	3.6e+06	9500.01	4200	5700	1.07e+07	1.2e+07	2.1e+07	3.6e+07	2.1e+07	3.5e+07
Fig 4B. HG003 OD600
		Time (hr)	HG003 +vanc			PAO1 + vanc			HG003			PAO1
		0	0.241	0.24	0.258	0.192	0.199	0.199	0.335	0.381	0.363	0.318	0.369	0.36
		1	0.316	0.301	0.328	0.185	0.18	0.196	0.428	0.411	0.395	0.327	0.343	0.34
		2	0.357	0.338	0.369	0.208	0.206	0.228	0.605	0.575	0.568	0.496	0.48	0.48
		3	0.372	0.356	0.387	0.206	0.192	0.22	0.72	0.706	0.71	0.716	0.694	0.695
		4	0.374	0.361	0.396	0.181	0.188	0.209	0.827	0.804	0.816	0.9	0.872	0.864
		5	0.364	0.352	0.389	0.155	0.171	0.208	0.906	0.87	0.897	1.003	0.969	0.955
		6	0.349	0.338	0.377	0.134	0.169	0.214	0.986	0.935	0.957	1.06	1.018	1.006
		7	0.336	0.327	0.364	0.116	0.146	0.222	1.055	0.992	1.004	1.1	1.047	1.035
		8	0.328	0.318	0.356	0.092	0.122	0.204	1.092	1.032	1.041	1.124	1.067	1.054
		9	0.322	0.313	0.349	0.08	0.104	0.18	1.123	1.055	1.063	1.14	1.078	1.064
		10	0.316	0.307	0.342	0.061	0.085	0.149	1.157	1.097	1.094	1.148	1.081	1.07
		11	0.31	0.301	0.336	0.053	0.072	0.124	1.188	1.114	1.101	1.15	1.079	1.07
		12	0.304	0.296	0.33	0.038	0.062	0.106	1.206	1.137	1.105	1.149	1.073	1.059
		13	0.3	0.29	0.324	0.032	0.054	0.091	1.218	1.148	1.111	1.149	1.071	1.053
		14	0.295	0.285	0.319	0.023	0.044	0.075	1.23	1.151	1.114	1.152	1.07	1.052
		15	0.29	0.281	0.314	0.02	0.039	0.066	1.243	1.145	1.116	1.149	1.063	1.043
		16	0.285	0.277	0.31	0.016	0.034	0.059	1.259	1.137	1.125	1.147	1.061	1.038
Fig 4C Staphylolytic Assay
		PAO1	PAO1 lasA::tet	PA14	BC236	BC238	BC239	BC237	BC308	BC310	BC312	BC249	BC250	BC251	BC252	BC253
		19.4444	3.57569	56.654	6.1762	78.5055	7.01923	11.7962	10.5731	53.7019	70.1826	81.0842	88.0137	7.49698	84.2737	40.7745
		15.9664	1.1509	53.9877	6.07685	79.3449	13.7011	10.0448	9.11794	53.7019	64.6884	82.2304	79.186	7.47331	85.7995	42.1839
		12.9606	1.11421	59.4262	6.4632	79.2943	13.5759	8.08625	10.4063	82.9341	69.798	81.9263	60.6129	12.9505	85.3488	40.8884
		22.4189	3.21932	85.5497
		16.878	2.30461	81.185
		19.2534	2.61569	84.6395
		41.0188	4.94053	82.4818
		52.9412	5.3407	82.9713
		50.5914	4.13983	80.6393

## Sheet: Fig5
Fig 5A. HG003 CFU
		HG003 alone		HG003 + PAO1		HG003 PAO1 lasA::tet
		HG003 ctr	HG003 vanc	HG003 ctr	HG003 vanc	HG003 ctr	HG003 vanc
		342857	28787.8	1.53846e+06	215909	853658	287500
		10000	3225.8	4.57143e+06	75000	100	1041.67
		7.29167e+06	12500	1.16071e+07	100	11904.8	714285773
		656251	100	2.25926e+07	100	46511.7	4000
		4168.69	1.73333e+06	5.59322e+06	82432.4	220000	83928.6
		2290.87	695652	263158	2000	200000	3636.36
		9.33254e+06	1.25893e+06	154545	551724		16363.6
		1.25893e+06	89125.1	8.57142e+07	56521.7		37288.2
			1.25893e+06		541667		207317
			89125.1		2272.73
			1.25893e+06
Fig 5B. HG003 % survival
		HG003	HG003/PAO1	HG003/PAO1 lasA::tet
		1.21862	1.30819	100
		0.136551	0.454425	0.469158
		0.529137	0.000605901	100
		0.00423309	0.000605901	1.80157
		73.3736	0.499459	37.8007
		29.4476	0.012118	1.63779
		53.2915	3.3429	7.37005
		3.77275	0.342465	16.7943
		53.2915	3.28196	93.3738
		3.77275	0.0137705
		53.2915
Fig 5C. LasA fold change
		PAO1	PAO1/HG003
		32.766	128.046
		233.656	164.023
		320.31	241.393

## Sheet: Fig S1
Fig S1A. HG003 CFU after Tobramycin 58ug/mL
			HG003		PA14			PA14 ΔpqsLphzShcnC			PA14 ΔrhlA
		t0	3.1e+08	1.3e+08	499999995	400000008	5.1e+08	5.8e+08	400000008	4.9e+08	4.6e+08	4.7e+08	4.2e+08
		t1	4.6e+08	660000098	3.7e+08	4.50001e+08	430000539	8999.99	5.9e+06	3.7e+06	4.7e+08	4.2e+08	2.4e+08
		t2	6.49999e+08	4.09999e+08	3.6e+08	4.8e+08	4.4e+08	27000	170000	400000	5.8e+08	5.1e+08	6.2e+08
		t3	6.00001e+08	3.6e+08	430000539	3.6e+08	4.50001e+08	8999.99	8000	62000	4.6e+08	499999995	4.9e+08
		t4	3.5e+08	2.9e+08	4.8e+08	5.3e+08	3.5e+08	8000	2000	1500	5.7e+08	4.2e+08	3.6e+08
		t6	4.30001e+07	2e+07	1.5e+08	5.3e+08	4.2e+08	200	1200	1300	3.89999e+08	4.09999e+08	3.7e+08
		t8	9.00001e+06	610000	2.6e+08	4.6e+08	4.6e+08	100	100	100	4.6e+08	3.5e+08	4.9e+08
		t10	420000	17000	1.2e+08	4.6e+08	379999478	100	100	100	430000539	3.7e+08	4.09999e+08
		t20	14000	1000	2.5e+06	839999	580000	100	100	100	1.9e+08	5.2e+08	4.4e+08
Fig S1B. HG003 CFU after Tobramycin 58ug/mL
		PA14			PA14 HI
	t0	430000539	4.9e+08	5.2e+08	320000016	2.8e+08	2.1e+08
	t19	1.8e+06	2.5e+07	1000000	630001	1.7e+07	3.1e+06
	t24	379999	5.3e+06	400000	190000	4.50001e+06	530000
Fig S1C. HG003 CFU
		Control		RL10		RL30		RL50
	t0	590000000	520000000	360000000	380000000	220000000	260000000	180000000	270000000
	t19	1700000000	1200000000	1200000000	1000000000	650000000	430000000	370000000	110000000
	t24	1700000000	1600000000	1100000000	1000000000	570000000	530000000	200000000	130000000
Fig S1D. HG003 CFU
		Control			R10			R30			R50
	t0	430000539	430000539	5.1e+08	5.2e+08	660000098	6.49999e+08	4.2e+08	4.4e+08	5.8e+08	6.29999e+08	5.5e+08	4.6e+08
	t19	580000	90000.1	180000	260000	600000	120000	580000	1.7e+06	110000	590000	610000	110000
	t24	360000	170000	47000	600000	1.2e+06	67000	900001	1.2e+06	37000	720001	1.2e+06	37000

## Sheet: FigS2
Fig S2A. HG003 CFU after ciprofloxacin 4.68ug/mL
		HG003			PA14
	t0	6.30001e+07	7.4e+07	4.50001e+07	5.7e+07	5.8e+07	8.2e+07
	t19	1.5e+07	1000000	2.4e+06	670000	1.4e+06	690000
	t24	2.2e+07	1.1e+06	2.8e+06	1000000	2.7e+06	630001
Fig S2B. HG003 CFU after tobramycin 58ug/mL
		control			11.5μM HQNO			100μM PYO			150μM NaCN
	t0	4.2e+08	4.4e+08	6.00001e+08	400000008	4.50001e+08	320000016	299999824	3.6e+08	2.4e+08	2.4e+08	430000539	3.1e+08
	t20	80000	620000	750000	3.5e+08	4.8e+08	3.89999e+08	190000	3.4e+06	2.2e+08	350000	1.8e+08	2.2e+08
	t25	29000	649999	410000	3.3e+08	4.9e+08	4.9e+08	210000	1.5e+06	1.4e+08	800000	4.9e+07	1.3e+08
Fig S2C. HG003 CFU after ciprofloxacin 2.34ug/mL
		PA14			ΔpqsLphzS			ΔpqsLhcnC			ΔhcnCphzS
	t0	249999995	379999478	2.3e+08	5.1e+08	5.9e+08	320000016	7.7e+08	5.2e+08	2.8e+08	5.7e+08	299999824	4.7e+08
	t19	4.9e+07	1.2e+08	7e+07	130000	1.3e+06	320000	2.1e+06	10000000	5.6e+06	8.2e+07	3.5e+07	7.80001e+07
	t24	4e+07	1.06e+08	6.30001e+07	66000	1.3e+06	240000	1.8e+06	3.89999e+06	1.7e+06	5.2e+07	4.2e+07	2.6e+07
Fig S2D. HG003 CFU after tobramycin 58ug/mL
		control			4nM HQNO			100μM PYO			150μM NaCN
	t0	90000000	110000000	79000000	63000000	64000000	52000000	44000000	34000000	44000000	65000000	76000000	61000000
	t20	1900000	1	2500000	26000000	42000000	39000000	140000000	150000000	160000000	16000000	10000000	8300000
	t25	960000	1500000	1200000	31000000	30000000	32000000	75000000	67000000	17000000	4700000	5700000	5600000

## Sheet: FigS3
Fig S3A HG003 GFP/OD600
		Time (hr)	BC236			BC237			BC238			BC239			PA14			PA14 ΔpqsLphzShcnC
		0	0	0	0	0	0	0	0	0	0	0	0	0	237.681	417.911	315.151	0	0	0
		1	0	0	0	0	0	0	0	0	0	0	0	0	0	0	0	0	0	0
		2	2296.56	3098	3140.26	0	0	0	0	0	0	0	0	0	1228.52	637.631	718.213	0	0	891.102
		3	3508.17	4435.51	4825.56	0	5347.73	4787.61	9427.92	2804.81	2704.87	5994.94	3058.67	0	5952.82	5046.81	5205.77	0	43.4372	1129.92
		4	4083.44	4877.31	5422.98	0	8915.64	8906.01	15054.3	6957.69	7803.57	12291.6	10771.3	6965.24	8777.78	7706.7	7876.76	0	681.197	1929.71
		5	4824.58	5454.13	6089.99	0	11116.1	12360.5	18207.9	10090.9	11474.3	16558.1	15559.5	12975.1	11249.7	9740.5	10448.2	201.747	969.055	2349.74
		6	5360.12	6010.57	6548.32	0	12970.7	16470.4	19302.8	12652.8	15703.7	21390.9	19508.5	16829.4	13000	11251.3	12397.9	450.266	1311.67	2847.35
		7	5817.63	6580.88	7247.48	0	16128	21658.1	20357.5	15308.7	19752	25962.2	23902.8	20513.6	14927.4	12800.2	14169.3	736.958	1577.98	3306.96
		8	6426.3	7238.52	7892.55	0	18722.8	26536.9	22557.9	17235.4	22244.6	30710.4	28500	24157.5	17100.5	14039.3	16246.6	1099.43	1833.33	3690.94
		9	6743.16	7571.98	8500.94	0	21393.9	30472.8	24521.6	19145.5	25141.1	35429.1	32207.8	28305.3	18982.2	15544.3	17817.7	1314.12	2073.01	3862.39
		10	7021.34	7748.82	8700.55	0	24770.8	33468.7	27101.8	21861.6	28500.5	39097.6	35583.8	31793.1	21348.5	16980.7	19744.4	1554.24	2224.98	4176.6
		11	7304.55	8305.3	9148.18	0	27773.4	36611.9	29288.9	23973	30711.4	41902.3	37966.3	34882.5	22352.9	18395.8	21602.4	1693.16	2464.68	4505.6
		12	7543.56	8512.28	9520.87	0	30398.6	38987.5	31289.2	25882.2	32628.1	44004.9	40600.7	37329.4	24106.6	19501	23188.8	1812.85	2623.73	4939.64
		13	7736.74	8920	9630	51.0204	32918.9	40769.7	32514.3	27124.4	33993.3	46701.5	42461.8	39830.1	24927.5	20236.7	23847.3	1855.56	2802.05	5183.44
		14	7855.92	9134	9837.74	56.0379	34947.2	42453.7	34191.9	28276.5	35577.2	49876.2	45131.3	41947.8	26021.9	20708.3	24796.6	2049.9	2943.55	5488.42
		15	8149.38	9423.22	10195.4	169.841	36986.3	43880.1	35280.6	29276.9	38333.7	51990.3	47309.3	44540.4	26572.6	21600.6	25415.2	2111.42	3000.74	5638.62
		16	8150.76	9408.42	10269.4	290.064	39036.4	45513.5	36596.2	30501.2	40720.4	54801.9	49583.2	46959.6	27472.5	22297.6	26280	2247.21	3196.6	5861.55
Fig S3B HG003 GFP/OD600
		Time (hr)	PA14			PA14 ΔpqsLphzShcnC			BC308			BC310			BC312
		0	2945.45	3302.33	2651.38	5485.23	5351.93	5247.86	6745.19	7197.04	7191.39	4674.53	4563.73	6000	1608.11	0	1381.17
		1	289.037	179.577	0	1374.37	1416.02	1147.87	1477.34	1875.39	1819.02	583.09	582.317	1207.35	0	0	0
		2	625.604	695.214	363.196	250	257.24	129.63	0	166.667	0	0	0	31.614	730.952	0	332.518
		3	2363.81	3829.57	2209.3	289.062	186.842	0	136.439	218.589	25.6849	546.233	388.61	414.508	4074.63	3655.94	3450.68
		4	2465.95	4645.4	2482.01	484.091	319.396	250.811	622.807	301.223	267.477	1328.17	925.305	534.538	4741.06	5542.44	4095.15
		5	2565.52	5402.78	2593.8	535.27	363.158	366.466	796.496	595.93	579.251	1774.38	1273.99	555.662	5302.22	7142.61	4407.22
		6	2821.78	6238.02	2833.33	537.871	422.027	442.654	1001.28	795.804	753.482	1939.23	1448.49	755.084	6262.61	9223.47	4900.5
		7	3161.91	7588.94	3307.09	693.49	515.014	616.153	1274.51	943.836	827.913	2258.33	1724.49	903.414	7786.91	12122.2	5733.65
		8	3735.88	9468.27	3902.99	783.993	600.701	729.73	1466.67	1014.75	1052.91	2387.03	1946	1019.79	9781.82	15433.8	7028.92
		9	4375	11280.5	4737.66	895.695	740.017	844.901	1561.12	1180.85	1151.04	2435.87	2078.64	1176.83	12018.4	19998.7	8804.91
		10	5101.98	13501.3	5757.45	1046.01	845.705	857.143	1708.53	1225.33	1220.78	2562.98	2249.3	1315.05	14482.3	25009.9	10356.5
		11	5862.83	15859.9	6784.03	1140.13	916.049	1014.37	1808.27	1299.87	1293.13	2731.95	2421.47	1547.83	16962.2	29642.4	11996
		12	6879.68	17497.5	7997.43	1303.01	976.23	1158.38	2006.96	1294.44	1408.14	2961.81	2612.07	1612.65	19618.8	34134.3	13819
		13	7797.12	19726.2	8801.52	1417.78	1194.78	1231.22	2071.18	1349.73	1462.25	3055.04	2760.5	1725.87	21720.7	37925.2	15525.4
		14	8594.56	22083.8	9790.73	1556.08	1224.03	1348.3	2132.07	1427	1498	3232.69	3019.9	1897.93	24180.9	42067	17497.4
		15	9377.89	24054.5	10708.4	1706.34	1359.29	1572.26	2296.91	1372.06	1484.56	3372.63	3021.33	2061.43	26257.5	45959.8	19396
		16	10070.4	25624.4	11471.2	1774.3	1433.79	1666.39	2276.32	1408.65	1563.93	3421.44	3225.39	2129.99	28299.1	49228.2	21133.4
Fig S3C HG003 GFP/OD600
		Time (hr)	BC249			BC250			BC251			BC252			BC253			PA14			PA14 ΔpqsLphzShcnC
		0	0	0	0	323.944	648.045	634.552	762.463	599.447	553.255	983.923	0	740.26	0	0	0	237.681	417.911	315.151	0	0	0
		1	0	0	0	0	0	0	0	0	0	5.27705	0	0	0	0	0	0	0	0	0	0	0
		2	0	0	0	325.758	0	0	0	0	0	3224.42	1296.18	1455.48	0	0	0	1228.52	637.631	718.213	0	0	891.102
		3	5903.72	5120.47	4800.52	7518.26	6168.98	6440.16	0	0	0	8943.55	8276.35	7855.07	8031.16	6507.2	6451.29	5952.82	5046.81	5205.77	0	43.4372	1129.92
		4	10028.6	8850.69	9116.96	12561.7	10656.2	11632	31.6832	0	0	12201.2	12851.9	10811.2	13946.4	12024.5	12365.5	8777.78	7706.7	7876.76	0	681.197	1929.71
		5	13516.7	11730.9	12559.3	16740.2	14664.3	16280	360.714	89.3655	244.367	15012.1	16943	13526.1	18318.2	15899.8	16680.8	11249.7	9740.5	10448.2	201.747	969.055	2349.74
		6	16415.3	14266.8	15678.7	20909.8	18215.1	20820.5	613.12	326.891	446.808	16484.7	20059.1	15771.4	21441.4	19329.4	20853.9	13000	11251.3	12397.9	450.266	1311.67	2847.35
		7	18570.1	16119.9	18377.1	24617.6	21364	25729.1	864.338	500.82	735.294	17668.3	22984.9	17602.3	24170.9	22044.9	24314.6	14927.4	12800.2	14169.3	736.958	1577.98	3306.96
		8	20688.8	18392.3	20893.3	27601.3	26430.2	30273.6	1251.39	731.785	899.14	18934.2	25758	19422.5	26627.7	24390.3	28181.3	17100.5	14039.3	16246.6	1099.43	1833.33	3690.94
		9	22984.9	20481.6	23635.5	30046.2	30223.2	37616	1325.25	948.032	1044.44	20364.2	28107.9	20739.9	28515	25964.8	30955.6	18982.2	15544.3	17817.7	1314.12	2073.01	3862.39
		10	25163.5	23620.2	26258.2	32139.6	32783.5	41734.5	1474.87	1147.31	1278.16	22342.4	30619.1	22775	31323.2	28290	32604	21348.5	16980.7	19744.4	1554.24	2224.98	4176.6
		11	26961.7	25191.8	27819.2	33355	32907.2	43401.9	1704.07	1233.15	1420.3	24370.6	32287.5	24293.2	32876.3	29610.9	34982.2	22352.9	18395.8	21602.4	1693.16	2464.68	4505.6
		12	28584.1	27179	29414.4	35144.6	36742.5	48255.7	1778.46	1408.18	1494.76	25837.8	34028.6	25359	34932.8	32147.1	36466	24106.6	19501	23188.8	1812.85	2623.73	4939.64
		13	29877.8	28817.9	30613.3	38277.2	40089.5	52593.4	1786.42	1434.95	1584.77	26921.8	35713.2	25132.5	35651.1	33698.5	38648.8	24927.5	20236.7	23847.3	1855.56	2802.05	5183.44
		14	31079.8	31144.4	31527.2	41526.1	42243.5	56968.3	1914.76	1537.75	1652.76	28003.7	38027.6	26035.8	36867.7	34601.1	40288.7	26021.9	20708.3	24796.6	2049.9	2943.55	5488.42
		15	32941.5	33781	32754.3	43864.2	46963.2	59942.3	2039.45	1597.38	1726.39	29284.7	41055.7	27020.3	38919	35437.6	42020.6	26572.6	21600.6	25415.2	2111.42	3000.74	5638.62
		16	34030.5	35590.5	33958.6	46725.4	49809.2	64379.8	2079.55	1718.24	1944.98	31028.6	43297.8	28577.6	39931.8	36563.5	43635.9	27472.5	22297.6	26280	2247.21	3196.6	5861.55

## Sheet: FigS4
Fig S4A. HG003 CFU after vanc 50ug/mL
			HG003		PAO1			PA14			PAO1 lasA::tet
		t0	3.6e+07	5e+07	5.9e+07	4.4e+07	5.3e+07	6e+07	5.8e+07	4.8e+07	5.6e+07	6.30001e+07	5.2e+07
		t1	1.5e+08	1.2e+08	7.09999e+07	8.9e+07	6.7e+07	6.7e+07	6e+07	8.1e+07	6.6e+07	7.60001e+07	7.09999e+07
		t2	1.2e+08	1.4e+08	8.59999e+07	6.6e+07	8e+07	9.3e+07	8.3e+07	7.4e+07	7.3e+07	8.80001e+07	6.7e+07
		t3	1.3e+08	1.08e+08	5.7e+07	4.50001e+07	6.30001e+07	9.70001e+07	8.39999e+07	1.02e+08	7e+07	8.39999e+07	8.9e+07
		t4	100000000	1.4e+08	3.5e+07	3.2e+07	3.2e+07	1.2e+08	7.3e+07	8.59999e+07	5.9e+07	8.9e+07	1.1e+08
		t6	9.8e+07	9.9e+07	9.59999e+06	5.1e+06	8.59999e+06	3.6e+07	5.3e+07	5.5e+07	7.3e+07	7.80001e+07	5.1e+07
		t8	8.69999e+07	7.4e+07	2.6e+06	2.5e+06	3.79999e+06	4.30001e+07	4.30001e+07	4.7e+07	4.4e+07	5.7e+07	2.8e+07
		t20	5e+07	2.4e+07	27000	27000	37999.9	790000	389999	570000	2.6e+07	5.4e+07	2.8e+07
Fig S4B. OD600
		HG003	BC236	BC238	BC239	BC237	BC308	BC310	BC312	BC249	BC250	BC251	BC252	BC253
		0.12	0.12	0.107	0.156	0.135	0.188	0.03	0.137	0.023	0.012	0.135	0.053	0.086
		0.083	0.091	0.078	0.078	0.089	0.186	0.037	0.104	0.024	0.009	0.087	0.02	0.056
		0.177	0.131	0.089	0.14	0.135	0.161	0.029	0.104	0.025	0.013	0.12	0.023	0.115
		0.179
		0.178
		0.156

## Sheet: FigS5
Fig S5A. HG003 OD600
		Time (min)	PAO1			PAO1 lasA::tet			PA14			BC236			BC238			BC239			BC237			BC308			BC310			BC312
		0	1.119	1.105	1.099	1.093	1.086	1.087	1.096	1.151	1.095	1.101	1.119	1.114	1.084	1.099	1.077	1.04	1.124	1.127	1.119	1.115	1.113	1.012	1.009	1.009	1.013	1.013	1.002	0.986	1.011	0.99
		5	1.03	1.026	1.014	1.024	1.03	1.03	0.994	1.008	1.018	1.04	1.05	1.043	1.025	1.025	1.01	1.01	1.021	1.021	1.047	1.031	1.036	0.934	0.938	0.928	0.917	0.896	0.894	0.902	0.909	0.914
		10	1.032	1.017	1.005	1.028	1.033	1.033	0.957	0.975	0.983	1.041	1.047	1.041	1.001	1.001	0.99	1.001	1.012	1.012	1.019	1.031	1.04	0.901	0.934	0.922	0.912	0.892	0.757	0.882	0.884	0.892
		15	1.036	1.014	1.002	1.032	1.031	1.038	0.893	0.925	0.932	1.032	1.049	1.041	0.968	0.967	0.961	0.995	1.012	1.008	1	1.016	1.022	0.908	0.936	0.924	0.89	0.874	0.636	0.864	0.865	0.868
		20	1.03	1.003	0.994	1.032	1.036	1.042	0.791	0.842	0.845	1.037	1.052	1.045	0.922	0.917	0.92	0.99	1.009	1.006	0.989	1.008	1.023	0.901	0.933	0.923	0.871	0.866	0.534	0.828	0.833	0.838
		25	1.018	0.988	0.979	1.032	1.04	1.042	0.69	0.748	0.751	1.036	1.052	1.046	0.853	0.85	0.861	0.99	1.005	1.007	0.983	1.004	1.014	0.908	0.934	0.919	0.856	0.852	0.46	0.796	0.793	0.794
		30	1.005	0.971	0.964	1.034	1.037	1.046	0.608	0.669	0.678	1.034	1.05	1.047	0.784	0.775	0.793	0.986	1.002	1.002	0.97	1.001	1.012	0.904	0.931	0.916	0.833	0.833	0.411	0.747	0.749	0.746
		35	0.994	0.954	0.949	1.034	1.035	1.044	0.537	0.595	0.598	1.033	1.051	1.048	0.713	0.705	0.726	0.986	0.999	1	0.976	1.002	1.011	0.911	0.925	0.915	0.808	0.809	0.373	0.702	0.703	0.7
		40	0.981	0.932	0.93	1.033	1.03	1.042	0.477	0.533	0.536	1.029	1.048	1.047	0.651	0.64	0.663	0.983	0.995	0.996	0.964	0.99	1.009	0.918	0.933	0.916	0.779	0.779	0.344	0.654	0.661	0.652
		45	0.951	0.909	0.911	1.034	1.03	1.043	0.437	0.479	0.486	1.029	1.048	1.045	0.595	0.586	0.608	0.981	0.991	0.994	0.97	0.99	1.007	0.919	0.933	0.92	0.75	0.747	0.318	0.612	0.623	0.611
		50	0.94	0.885	0.89	1.037	1.031	1.046	0.401	0.437	0.444	1.038	1.053	1.049	0.549	0.54	0.565	0.981	0.99	0.993	0.957	0.992	1.012	0.913	0.931	0.922	0.721	0.716	0.304	0.575	0.59	0.574
		55	0.921	0.855	0.863	1.032	1.029	1.043	0.372	0.401	0.41	1.032	1.051	1.047	0.503	0.5	0.525	0.977	0.983	0.988	0.965	0.989	1.007	0.911	0.93	0.919	0.692	0.684	0.291	0.54	0.558	0.539
		60	0.915	0.853	0.873	1.074	1.073	1.081	0.369	0.395	0.402	1.071	1.09	1.075	0.479	0.485	0.509	1.011	1.013	1.016	1	1.032	1.052	0.916	0.93	0.919	0.665	0.655	0.279	0.509	0.533	0.508
		65	0.883	0.79	0.806	1.036	1.028	1.043	0.327	0.345	0.358	1.035	1.05	1.048	0.424	0.425	0.432	0.975	0.978	0.983	0.954	0.998	1.017	0.917	0.93	0.919	0.641	0.632	0.269	0.48	0.507	0.48
		70	0.864	0.763	0.778	1.035	1.029	1.043	0.31	0.326	0.336	1.034	1.053	1.047	0.397	0.397	0.4	0.971	0.975	0.98	0.956	0.993	1.01	0.917	0.927	0.914	0.618	0.61	0.257	0.455	0.483	0.456
		75	0.842	0.735	0.753	1.035	1.03	1.044	0.292	0.306	0.321	1.036	1.053	1.047	0.373	0.373	0.372	0.973	0.973	0.979	0.956	0.99	1.014	0.914	0.922	0.914	0.601	0.593	0.244	0.431	0.465	0.432
		80	0.819	0.707	0.727	1.036	1.03	1.042	0.28	0.291	0.304	1.035	1.053	1.048	0.351	0.349	0.347	0.973	0.97	0.975	0.952	0.988	1.009	0.911	0.926	0.916	0.583	0.577	0.234	0.411	0.45	0.414
		85	0.798	0.682	0.702	1.037	1.031	1.042	0.266	0.274	0.288	1.035	1.054	1.045	0.335	0.328	0.327	0.969	0.97	0.973	0.957	0.992	1.013	0.912	0.924	0.914	0.564	0.568	0.225	0.391	0.435	0.394
		90	0.779	0.664	0.68	1.041	1.027	1.044	0.251	0.259	0.273	1.037	1.054	1.048	0.312	0.309	0.306	0.971	0.978	0.984	0.969	0.987	1.014	0.912	0.92	0.916	0.548	0.546	0.215	0.374	0.422	0.377
		95	0.759	0.641	0.658	1.042	1.025	1.045	0.239	0.247	0.26	1.038	1.053	1.048	0.297	0.292	0.289	0.97	0.981	0.994	0.972	0.99	1.015	0.909	0.917	0.91	0.531	0.536	0.206	0.358	0.409	0.361
		100	0.739	0.622	0.637	1.038	1.028	1.043	0.23	0.236	0.25	1.039	1.055	1.05	0.282	0.277	0.273	0.969	0.977	0.986	0.969	0.993	1.022	0.909	0.917	0.907	0.514	0.523	0.2	0.343	0.396	0.347
		105	0.717	0.601	0.614	1.037	1.027	1.04	0.22	0.224	0.242	1.034	1.05	1.045	0.27	0.265	0.259	0.965	0.978	0.981	0.973	1.005	1.017	0.91	0.916	0.904	0.504	0.51	0.19	0.329	0.386	0.334
		110	0.705	0.567	0.588	1.04	1.025	1.042	0.209	0.215	0.23	1.033	1.05	1.044	0.256	0.25	0.246	0.965	0.971	0.982	0.98	0.993	1.024	0.909	0.916	0.902	0.487	0.491	0.184	0.316	0.376	0.322
		115	0.686	0.545	0.567	1.041	1.025	1.043	0.2	0.206	0.22	1.032	1.049	1.041	0.245	0.239	0.235	0.968	0.967	0.976	0.981	0.996	1.022	0.908	0.915	0.903	0.479	0.481	0.177	0.305	0.366	0.31
		120	0.668	0.525	0.547	1.04	1.024	1.041	0.193	0.2	0.214	1.032	1.05	1.041	0.235	0.229	0.225	0.97	0.969	0.976	0.989	0.995	1.024	0.905	0.917	0.904	0.469	0.469	0.171	0.294	0.357	0.299
Fig S5B. HG003 OD600
		Time (min)	PAO1			PAO1 lasA::tet			PA14			BC249			BC250			BC251			BC252			BC253
		0	0.864	0.833	0.787	0.839	0.782	0.718	0.789	0.815	0.732	0.867	0.816	0.841	0.876	0.86	0.881	0.827	0.843	0.888	0.833	0.838	0.86	0.878	0.87	0.878
		5	0.852	0.823	0.769	0.806	0.784	0.717	0.713	0.734	0.716	0.77	0.772	0.786	0.779	0.797	0.788	0.775	0.807	0.789	0.754	0.773	0.767	0.818	0.811	0.826
		10	0.852	0.831	0.774	0.816	0.776	0.714	0.709	0.73	0.715	0.755	0.735	0.756	0.726	0.764	0.759	0.775	0.803	0.789	0.733	0.711	0.729	0.826	0.795	0.814
		15	0.844	0.822	0.768	0.816	0.783	0.717	0.699	0.722	0.698	0.712	0.662	0.698	0.638	0.756	0.749	0.775	0.792	0.787	0.662	0.617	0.653	0.814	0.797	0.813
		20	0.826	0.821	0.766	0.813	0.781	0.717	0.689	0.714	0.692	0.651	0.576	0.622	0.537	0.709	0.734	0.775	0.795	0.79	0.573	0.516	0.558	0.809	0.801	0.81
		25	0.817	0.818	0.763	0.809	0.781	0.716	0.679	0.706	0.678	0.587	0.497	0.544	0.451	0.666	0.726	0.777	0.795	0.789	0.491	0.432	0.471	0.801	0.795	0.805
		30	0.811	0.815	0.76	0.81	0.777	0.714	0.669	0.698	0.67	0.522	0.43	0.481	0.381	0.622	0.715	0.778	0.795	0.788	0.426	0.369	0.404	0.788	0.771	0.794
		35	0.808	0.799	0.759	0.814	0.777	0.714	0.658	0.688	0.655	0.467	0.379	0.422	0.323	0.577	0.7	0.779	0.797	0.789	0.373	0.319	0.351	0.769	0.756	0.775
		40	0.8	0.795	0.755	0.813	0.782	0.716	0.643	0.674	0.632	0.424	0.339	0.375	0.277	0.534	0.681	0.778	0.796	0.79	0.326	0.283	0.308	0.746	0.74	0.755
		45	0.795	0.787	0.752	0.813	0.781	0.717	0.626	0.659	0.61	0.383	0.306	0.338	0.242	0.496	0.662	0.777	0.794	0.787	0.294	0.254	0.275	0.736	0.736	0.745
		50	0.789	0.778	0.75	0.816	0.779	0.715	0.61	0.643	0.586	0.345	0.282	0.31	0.215	0.455	0.641	0.778	0.794	0.787	0.268	0.233	0.253	0.729	0.724	0.738
		55	0.781	0.769	0.745	0.819	0.774	0.713	0.59	0.625	0.562	0.317	0.262	0.283	0.194	0.417	0.62	0.777	0.792	0.785	0.246	0.215	0.233	0.725	0.714	0.73
		60	0.778	0.765	0.742	0.817	0.779	0.717	0.57	0.606	0.538	0.293	0.244	0.265	0.177	0.385	0.595	0.774	0.789	0.786	0.227	0.201	0.217	0.708	0.7	0.716
		65	0.771	0.76	0.737	0.818	0.779	0.718	0.55	0.586	0.514	0.271	0.229	0.248	0.163	0.355	0.573	0.773	0.789	0.783	0.213	0.189	0.203	0.694	0.686	0.701
		70	0.764	0.753	0.733	0.817	0.777	0.716	0.53	0.566	0.49	0.252	0.216	0.234	0.152	0.329	0.552	0.774	0.787	0.782	0.201	0.178	0.192	0.677	0.671	0.686
		75	0.759	0.749	0.728	0.816	0.778	0.716	0.51	0.545	0.467	0.238	0.205	0.221	0.143	0.305	0.528	0.773	0.787	0.782	0.189	0.169	0.182	0.662	0.655	0.67
		80	0.753	0.744	0.723	0.816	0.777	0.716	0.489	0.525	0.445	0.224	0.195	0.211	0.136	0.284	0.505	0.773	0.785	0.781	0.18	0.161	0.173	0.647	0.64	0.654
		85	0.747	0.739	0.72	0.814	0.777	0.716	0.47	0.505	0.423	0.211	0.187	0.2	0.129	0.265	0.484	0.77	0.786	0.781	0.172	0.153	0.165	0.632	0.624	0.637
		90	0.741	0.734	0.715	0.814	0.776	0.714	0.451	0.486	0.403	0.208	0.178	0.192	0.124	0.248	0.462	0.77	0.785	0.779	0.164	0.147	0.157	0.617	0.608	0.62
		95	0.733	0.728	0.71	0.814	0.774	0.713	0.432	0.467	0.384	0.2	0.172	0.184	0.12	0.233	0.441	0.771	0.783	0.778	0.157	0.141	0.151	0.601	0.592	0.604
		100	0.727	0.723	0.706	0.813	0.775	0.713	0.414	0.449	0.366	0.19	0.165	0.178	0.116	0.22	0.422	0.77	0.783	0.776	0.152	0.136	0.145	0.585	0.575	0.588
		105	0.718	0.717	0.699	0.809	0.772	0.711	0.395	0.43	0.349	0.185	0.16	0.171	0.113	0.209	0.403	0.765	0.779	0.772	0.147	0.132	0.14	0.57	0.556	0.57
		110	0.71	0.711	0.694	0.809	0.771	0.71	0.379	0.414	0.332	0.176	0.155	0.163	0.11	0.198	0.385	0.764	0.779	0.769	0.141	0.127	0.135	0.555	0.542	0.553
		115	0.704	0.706	0.689	0.806	0.77	0.708	0.362	0.397	0.317	0.17	0.15	0.161	0.108	0.189	0.368	0.763	0.777	0.768	0.137	0.124	0.131	0.539	0.525	0.537
		120	0.698	0.702	0.687	0.809	0.772	0.71	0.346	0.38	0.301	0.163	0.145	0.15	0.106	0.181	0.353	0.765	0.779	0.772	0.133	0.12	0.128	0.525	0.509	0.524

[truncated: 3 more sheets: FigS6, FigS7, FigS8]
